# Supplementary material for: West Nile Virus Pilot Screening in Field-Collected Aedes japonicus (Theobald, 1901): An Update of Species Distribution in Poland, 2025
Source: Viruses. 2025 Nov 19;17(11):1515. doi: 10.3390/v17111515 (PMC12656741; doi:10.3390/v17111515)
Supplement: Supplementary file 1 [file viruses-17-01515-s001.zip]

Archive with 1 entries (1 files):
- viruses-3949341-supplementary.xlsx
