# Supplementary material for: West Nile Virus Pilot Screening in Field-Collected Aedes japonicus (Theobald, 1901): An Update of Species Distribution in Poland, 2025
Source: Viruses. 2025 Nov 19;17(11):1515. doi: 10.3390/v17111515 (PMC12656741; doi:10.3390/v17111515)
Supplement: Supplementary file 1 [file viruses-17-01515-s001.zip › viruses-3949341-supplementary.xlsx]

## Sheet: Table S1 Ae japonicus distribut
Voivodeship	County within the voivodeship	Date of observation	Month	Location name	Sampling address	Latitude Y	Longitude X	UTM	Observer	iNaturalist record	iNaturalist nick	Land use	Larvae Habitat category	Habitat description	no. larvae	Adult females	Adults, without sex determination
Śląskie	Wodzisławski	2023-09-10	9	Rydułtowy	Na Wzgórzu Estate	50.0769	18.4193	CA15	Jarosław Laskowski	Yes	plant_invertebrate	Suburban habitat				1	1
Małopolskie	Tarnowski	2023-09-10	9	Lusławice	The manor house of Elżbieta and Krzysztof Penderecki (inside)	49.8578	20.8275	DA82	jendi	Yes	jendi	Suburban habitat				1	1
Małopolskie	Oświęcimski	2023-09-18	9	Kęty	General Władysław Sikorski Estate	49.8787	19.2165	CA72	Karol Łanocha	Yes	calidrisalba1	Urban habitat				1	1
Śląskie	Rybnicki	2023-09-25	9	Jejkowice	Forest near Jejkowice village	50.0888	18.4633	CA15	Jarosław Laskowski	Yes	plant_invertebrate	Forest and shrub				1	1
Małopolskie	Krakowski	2024-05-14	5	Kraków	Krowodrza district, Władysława Łokietka street	50.0769	19.9306	DA24	P Wojtaszek	No		Urban habitat				1	1
Łódzkie	Łódzki	2024-05-20	5	Łódź	Bałuty district	51.8116	19.4133	CC94	Kamil Słomczyński	No		Suburban habitat near protected green areas (użytek ekologiczny Olsy na Żabieńcu)				1	1
Śląskie	Bieruńsko-lędziński	2024-05-26	5	Imielin	Golcówka hill	50.149	19.2073	CA75	Paweł Niemiec	No		Suburban habitat				1	1
Śląskie	Katowicki	2024-06-14	6	Katowice	Ligota district, Wczasowa street	50.2192	18.961	CA56	Paweł Niemiec	No		Suburban habitat				1	1
Małopolskie	Krakowski	2024-07-05	7	Kraków	Piaski Wielkie district, Drwinka Park	50.0148	19.9879	DA24	Marcin Zuwala	Yes	zuwalamarcin921	Suburban habitat				1	1
Śląskie	Jaworzno	2024-07-06	7	Jaworzno	Between Jeleń and Dąb district	50.15	19.25	CA75	Szymon Kucharski	Yes	xymene_iv	Suburban habitat					several dozen
Łódzkie	Łódzki	2024-07-15	7	Łódź	Polesie Konstantynowskie reserve (near Botanical garden)	51.7597	19.4192	CC93	Jacek Nowak	No		Suburban habitat				1	1
Małopolskie	Krakowski	2024-07-16	7	Miękinia	Stawiska	50.1679	19.5633	CA95	Łukasz Mielczarek	No		Rural habitat	Human-made (artificial) container	garden rainwater tank (temporary empty)	in large numbers
Świętokrzyskie	Kielecki	2024-07-21	7	Chęciny, Góra Żakowa	Żakowa Mountain reserve	50.824	20.4438	DB63	Kacper Barszcz	Yes	kacper04	Forest and shrub					dozen
Małopolskie	Limanowski	2024-07-22	7	Limanowa	Limanowa	49.7087	20.425	DA50	Łukasz Mielczarek	No		Urban habitat				1	1
Łódzkie	Łódzki	2024-07-27	7	Łódź	Łagiewniki Forest	51.834	19.4835	CC94	Jacek Nowak	No		Suburban habitat				1	1
Małopolskie	Myślenicki	2024-07-30	7	32-400 Osieczany	Zarabie district, near Kowalówka river	49.8334	19.9784	DA22	Cyryl Boryczko	Yes	cyrylb	Rural habitat				1	1
Małopolskie	Krakowski	2024-08-03	8	Czerna	Dolina Eliaszówki nature reserve	50.1663	19.6368	DA05	Łukasz Mielczarek	No		Forest and shrub				1	1
Łódzkie	Łódzki	2024-08-08	8	Łódź	family allotment gardens Karolew	51.7538	19.4148	CC93	Jacek Nowak	No		Suburban habitat				1	1
Śląskie	Katowicki	2024-08-08	8	Katowice,	Sądowa street, near Wolności Square	50.2589	19.0129	CA56	dawidlipinski	Yes	dawidlipinski	Urban habitat				1	1
Małopolskie	Gorlicki	2024-08-13	8	Wilczyska	Półanki district	49.7039	20.9601	DA90	Tomasz Klejdysz	Yes	tomaszklejdysz	Suburban habitat				1	1
Śląskie	Sosnowiec	2024-08-22	8	Sosnowiec	Zagórze district, near the allotment garden	50.3121	19.2027	CA77	jakub95621	Yes	jakub95622	Suburban habitat				1	1
Łódzkie	Łódzki	2024-08-29	8	Łódź	Bałuty district, Jaspisowa street	51.8137	19.4171	CC94	Kamil Słomczyński	No		Suburban habitat near protected green areas (użytek ekologiczny Olsy na Żabieńcu)	Human-made (artificial) container	plastic bucket, a lot of plant organic mattter	several dozen
Świętokrzyskie	Kielecki	2024-09-01	9	Kielce	Bukówka district, valley under the Telegraf hill	50.8373	20.6493	DB73	Kacper Barszcz, Paweł Niemiec	No		Forest and shrub					several hundred
Świętokrzyskie	Kielecki	2024-09-01	9	Kielce	Biesak-Białogon nature reserve	50.844	20.5727	DB63	Kacper Barszcz	Yes	kacper04	Forest and shrub				1	1
Łódzkie	Łódzki	2024-09-02	9	Łódź	Bałuty district	51.8137	19.4171	CC94	Kamil Słomczyński	No		Suburban habitat near protected green areas (użytek ekologiczny Olsy na Żabieńcu)				1	1
Śląskie	Mikołowski	2024-09-04	9	Mikołów	Kamionka district, Czereśniowa street	50.1858	18.9287	CA56	Marcin Gierek, Paweł Niemiec	No		Suburban habitat					11
Śląskie	Mikołowski	2024-09-11	9	Mikołów	Kamionka district, Czereśniowa street	50.1858	18.9287	CA56	Marcin Gierek, Paweł Niemiec	No		Suburban habitat					22
Świętokrzyskie	Kielecki	2024-09-12	9	Gruszka, Zagnańsk	Barcza nature reserve	50.9594	20.7199	DB84	Kacper Barszcz	No		Forest and shrub					several dozen
Śląskie	Mikołowski	2024-09-13	9	Mikołów	Kamionka district, Czereśniowa street	50.1858	18.9287	CA56	Marcin Gierek	No		Suburban habitat					17
Małopolskie	Oświęcimski	2024-09-17	9	Dwory Drugie near Oświęcim	Żaki reserve	50.0377	19.351	CA84	Szymon Kucharski	Yes	xymene_iv	Forest and shrub					several dozen
Śląskie	Mikołowski	2024-09-18	9	Mikołów	Kamionka district, Czereśniowa street	50.1858	18.9287	CA56	Marcin Gierek	No		Suburban habitat					6
Małopolskie	Krakowski	2024-09-24	9	Kraków	Nowa Huta district, forest near the Wanda allotment garden	50.0729	20.0605	DA34	Łukasz Mielczarek	No		Suburban habitat/Forest and shrub					20
Małopolskie	Nowosądecki	2024-09-25	9	Rytro, Sucha Struga	Cyrla (peak in the Gorce Mountains)	49.4921	20.7159	DV88	Witold Siekierzyński	Yes	witold2	Forest and shrub					4
Małopolskie	Oświęcimski	2024-09-29	9	Oświęcim	Chemików Estate, Cementary near Dąbrowskiego street	50.0385	19.2335	CA74	josephineeileen	Yes	josephineeileen	Urban habitat				1	1
Łódzkie	Łódzki	2024-10-12	10	Łódź	Polesie district	51.7454	19.3909	CC83	Wiktoria Gąsiorowska	No		Urban habitat				1	1
Małopolskie	Krakowski	2024-11-06	11	Kraków	Krowodrza district, Nowa Wieś, Krakowski Park	50.0694	19.9241	DA24	Łukasz Mielczarek	No		Urban habitat				1	1
Łódzkie	Łódzki	2025-04-28	4	Łódź	Marysin estate	51.8011	19.4704	CC94	Kamil Słomczyński	No		Urban habitat	Human-made (artificial) container	plastic rainwater barrel, a moderate level of organic matter	several
Śląskie	Mikołowski	2025-05-01	5	Mikołów	Kamionka district, Czereśniowa street	50.1858	18.9287	CA56	Marcin Gierek	No		Suburban habitat					3
Podkarpackie	Strzyżowski	2025-05-07	5	Dobrzechów	Markoszczówka	49.8758	21.747	EA52	Adam Kut	Yes	aaadam91	Rural habitat				1	1
Wielkopolskie	Pleszewski	2025-05-11	5	Piła	near provincial road no. 442	51.9513	17.9182	YT05	Grzegorz Markiewicz	Yes	balisong	Rural habitat				1	1
Małopolskie	Krakowski	2025-05-30	5	Kraków	Podgórze Duchackie district, Mokra street	50.0135	19.9889	DA24	Łukasz Mielczarek	No		Forest and shrub				> 30	> 30
Łódzkie	Łódzki	2025-06-08	6	Łódź	Bałuty district	51.8105	19.4157	CC94	Kamil Słomczyński, Jarosław Brodecki	No		Suburban habitat near protected green areas (Olsy na Żabieńcu)					5
Podkarpackie	Jarosławski	2025-06-08	6	Jarosław	family allotment gardens on Grodziszczańska street	50.0203	22.6586	FA14	Piotr Gargas	Yes	piotr1410	Suburban habitat				1	1
Łódzkie	Łódzki	2025-06-22	6	Łódź	Bałuty district	51.8138	19.4124	CC94	Kamil Słomczyński, Jarosław Brodecki	No		Suburban habitat near protected green areas (Olsy na Żabieńcu)				3	3
Łódzkie	Łódzki	2025-06-22	6	Łódź	Bałuty district, Jaspisowa street	51.8137	19.4171	CC94	Kamil Słomczyński	No		Suburban habitat near protected green areas (Olsy na Żabieńcu)	Human-made (artificial) container	plastic bucket, a lot of plant organic mattter	several dozen
Łódzkie	Łódzki	2025-07-04	7	Łódź	Andrzejów district	51.7456	19.6092	DC03	Jarosław Brodecki	No		Urban habitat				1	1
Małopolskie	Krakowski	2025-07-15	7	Kraków	Mistrzejowice district, Piastów Estate	50.0953	20.0147	DA24	Łukasz Mielczarek	No		Urban habitat				1	1
Dolnośląskie	Kłodzki	2025-07-19	7	Pasterka	Pasterka street	50.4912	16.3279	WR99	Jarosław Brodecki	No		Suburban habitat				3	4
Małopolskie	Nowotarski	2025-08-01	8	Spytkowice	Kozakówka settlement	49.5735	19.8139	DV19	Kamil Słomczyński	No		Rural habitat				2	2
Małopolskie	Tatrzański	2025-08-06	8	Witów near Zakopane	near Mały Kopieniec peak in the Tatry Mountains	49.229	19.8169	DV15	Kamil Słomczyński	No		Forest and shrub				1	1
Małopolskie	Krakowski	2025-08-08	8	Kraków	Prądnik Biały district	50.0874	19.9011	DA24	cazuarius	Yes	cazuarius	Urban habitat				1	1
Podkarpackie	Rzeszowski	2025-09-07	9	Jastkowice	near Kuziory street	50.608	22.1844	EB80	Paweł Kuziora	No		Rural habitat	Human-made (artificial) container	plastic rainwater barrel	several hundred		5
Podkarpackie	Jarosławski	2025-08-17	8	Jarosław	family allotment gardens on Grodziszczańska street	50.0203	22.6586	FA14	Piotr Gargas	Yes	piotr1410	Suburban habitat				1	1
Małopolskie	Krakowski	2025-08-21	8	Kraków	Tyniec district, Dąbrowa	50.017	19.8368	DA14	Łukasz Mielczarek	No		Forest and shrub	Human-made (artificial) container	bucket of rainwater	46	28	46
Śląskie	Katowicki	2025-08-28	9	Katowice	Kostuchna district, Bolesława Surówki street	50.1895	19.0018	CA56	Paweł Niemiec	No		Suburban habitat				4	4
Małopolskie	Krakowski	2025-08-30	8	Miękinia	Stawiska	50.1679	19.5633	CA95	Łukasz Mielczarek	No		Rural habitat	Human-made (artificial) container	swimming poll	in large numbers	1	1
Łódzkie	Łódzki	2025-08-31	8	Łódź	Polesie Konstantynowskie reserve (near Botanical garden)	51.7597	19.4192	CC93	Jacek Nowak	No		Suburban habitat				1	1
Podkarpackie	Rzeszowski	2025-09-07	9	Jastkowice	near Kuziory street	50.608	22.1844	EB80	Paweł Kuziora	No		Rural habitat	Human-made (artificial) container	plastic rainwater barrel	several hundred		5
Śląskie	Mikołowski	2025-09-07	9	Mikołów	Kamionka district, Plebiscytowa street	50.1857	18.9192	CA56	Marcin Gierek	No		Suburban habitat					3
Podkarpackie	Rzeszowski	2025-09-07	9	Jastkowice	near Kuziory street	50.608	22.1844	EB80	Paweł Kuziora	No		Rural habitat	Human-made (artificial) container	plastic rainwater barrel	several hundred		5
Łódzkie	Zgierski	2025-09-13	9	Sokolniki-Las	Stanisława Wyspiańskiego street	51.9505	19.3645	CC85	Jarosław Brodecki	No		Forest and shrub				1	1
Śląskie	Mikołowski	2025-09-13	9	Mikołów	Kamionka district, Plebiscytowa street	50.1857	18.9192	CA56	Marcin Gierek	No		Suburban habitat					18
Podkarpackie	Rzeszowski	2025-09-07	9	Jastkowice	near Kuziory street	50.608	22.1844	EB80	Paweł Kuziora	No		Rural habitat	Human-made (artificial) container	plastic rainwater barrel	several hundred		5
Świętokrzyskie	Kielecki	2025-09-18	9	Kielce	Bukówka district, valley under the Telegraf hill	50.8373	20.6493	DB73	Kacper Barszcz	No		Forest and shrub					7
Śląskie	Żywiecki	2025-09-22	9	Węgierska Górka	Słoneczna street, near Soła river	49.6154	19.1269	CV69	Grzegorz Jarosiewicz	No		Forest and shrub				1	1
Śląskie	Żywiecki	2025-09-23	9	Żywiec	Forest near Podgórska street	49.6706	19.2078	CA70	Grzegorz Jarosiewicz	No		Forest and shrub	Human-made (artificial) container	bucket of rainwater	about 50
Świętokrzyskie	Kielecki	1-15.09.2025	9	Kielce	Na Stoku Etate, general Władysław Sikorski street	50.8969	20.6654	DB73	Kacper Barszcz	No		Suburban habitat					dozen
Dolnośląskie	Nyski	2023-06-21 16:30:00	6	Nysa	Ekom, Cemetery	50.4809	17.3189	XR69	Francis Schaffner	No		Suburban habitat	Human-made (artificial) container	20 vases and buckets	35
Opolskie	Opolski	2023-06-21 19:20:00	6	Pociekarb	Glowna	50.3189	18.0778	BA97	Francis Schaffner	No		Suburban habitat	Human-made (artificial) container	5 vases, 8 buckets, 1 fountain	8	1
Opolskie	Rybnicki	2023-06-22 14:20:00	6	Rybnik	Cmentarna, Cemetery	50.1041	18.5407	CA25	Francis Schaffner	No		Agriculture	Human-made (artificial) container	20 tyres	5
Śląskie	Gliwicki	2023-06-22 16:40:00	6	Gliwice	Pszczynska - Panewnicka	50.2799	18.6907	CA37	Francis Schaffner	No		Suburban habitat	Human-made (artificial) container	8 vases, 2 buckets	5
Śląskie	Bytomski	2023-06-23 13:35:00	6	Bytom	Tarnogorska	50.3584	18.9039	CA58	Francis Schaffner	No		Suburban habitat	Human-made (artificial) container	1 plastic bucket	1
Śląskie	Katowicki	2023-06-23 11:10:00	6	Katowice	Ligota, Panewnicka, Cemetery	50.2253	18.963	CA56	Francis Schaffner	No		Suburban habitat	Human-made (artificial) container	2 tyres	1
Śląskie	Sosnowiecki	2023-06-23 13:15:00	6	Dąbrowa Górnicza	Piaski, Romana Piecucha	50.3461	19.2322	CA77	Francis Schaffner	No		Suburban habitat	Human-made (artificial) container	6 vases	15	3	11
Małopolskie	Krakowski	2023-06-25 09:15:00	6	Radziszów	Radziszów forest	49.9169	19.8279	DA13	Francis Schaffner	No		Suburban habitat	Human-made (artificial) container	1 large tyre	12
Małopolskie	Oświęcimski	2023-06-25 10:55:00	6	Wadowice	aleja Matki Bozej Fatimskiej, Cemetery	49.8779	19.495	CA92	Francis Schaffner	No		Forest and shrub	Natural container	1 tree hole Fagus sylvativa	1
Śląskie	Bielski	2023-06-25 12:20:00	6	Bielsko-Biała	Straconka, Zloty Potok, Cemetery	49.8007	19.0953	CA61	Francis Schaffner	No		Suburban habitat	Human-made (artificial) container	3 plastic vases	11
Dolnośląskie	Wrocławski	2023-09-25 12:20:00	9	Twardogóra	Partyzantów, Gardens	51.3611	17.4818	XS79	Francis Schaffner	No		Suburban habitat	Human-made (artificial) container	3 plastic vases, 1 metal barrel	35
Łódzkie	Miasto Łódź	2023-09-28 12:10:00	9	Łódź	Telefoniczna, Cmentarz 'Doly'	51.7831	19.4859	CC93	Francis Schaffner	No		Suburban habitat	Human-made (artificial) container	3 metal barrels	4	5	9
Łódzkie	Łódzki	2023-09-29 15:45:00	9	Róźyca	Kaletnik, Cmentarna	51.7241	19.7828	DC13	Francis Schaffner	No		Urban habitat	Human-made (artificial) container	10 car tyres, 30 plastic vases	2
Świętokrzyskie	Kielecki	2023-09-30 14:05:00	9	Kielce	Ogrody Działkowe	50.8891	20.6816	DB73	Francis Schaffner	No		Suburban habitat	Human-made (artificial) container	2 large pots	6
Świętokrzyskie	Sandomiersko-Jędrzejowski	2023-09-30 17:20:00	9	Strzegom	Cemetery	50.5118	21.3152	EA29	Francis Schaffner	No		Suburban habitat	Human-made (artificial) container	metal buckets		4	4
Małopolskie	Tarnowski	2023-10-01 08:45:00	10	Błonie	Cemetery	49.959	20.8879	DA93	Francis Schaffner	No		Rural habitat	Human-made (artificial) container	1 catch basin	18
Małopolskie	Nowosądecki	2023-10-01 10:00:00	10	Sienna	Heron Live	49.7205	20.7012	DA70	Francis Schaffner	No		Suburban habitat	Human-made (artificial) container	2 vases	20
Małopolskie	Nowotarski	2023-10-01 11:20:00	10	Ochotnica Dolna	Cemetery	49.5243	20.3321	DV58	Francis Schaffner	No		Forest and shrub	Human-made (artificial) container	1 truck tyre, 4 plastic trash bags	5	9	9
Podkarpackie	Krośnieński	2023-10-01 14:40:00	10	Trzcinica	Cemetery	49.7378	21.4035	EA20	Francis Schaffner	No		Suburban habitat	Human-made (artificial) container	4 plastic vases	9
Podkarpackie	Rzeszowski	2023-10-01 16:45:00	10	Lubenia	Cemetery	49.9327	21.9218	EA63	Francis Schaffner	No		Suburban habitat	Human-made (artificial) container	1 vase	13	1	1
Świętokrzyskie	Kielecki	2022-10-30	10	Kielce	Osiedle na Stoku, general Władysław Sikorski street	50.8969	20.6654	DB73	Kacper Barszcz	No		Rural habitat	Human-made (artificial) container	1 tyre	5
Śląskie	Mikołowski	2023-10-04	10	Mikołów	Kamionka district	50.1858	18.9287	CA56	Marcin Gierek	No		Suburban habitat				3	3
												Suburban habitat				1	1
